# Supplementary material for: Interferon Epsilon Signaling Confers Attenuated Zika Replication in Human Vaginal Epithelial Cells
Source: Pathogens. 2022 Jul 29;11(8):853. doi: 10.3390/pathogens11080853 (PMC9415962; doi:10.3390/pathogens11080853)
Supplement: Supplementary file 1 [file pathogens-11-00853-s001.zip]

Archive with 1 entries (1 files):
- pathogens-1651150-supplementary.pdf
